# Supplementary material for: First delirium episode in Parkinson’s disease and parkinsonism: incidence, predictors, and outcomes
Source: NPJ Parkinsons Dis. 2021 Oct 11;7:92. doi: 10.1038/s41531-021-00234-2 (PMC8505483; doi:10.1038/s41531-021-00234-2)
Supplement: Supplementary file 1 — Supplementary Data 1 [file 41531_2021_234_MOESM1_ESM.xls]

## Sheet: Sheet1
Anonymised ID	Sex	Diagnosis	Year of diagnosis	Admission No	Year of admission	Duration of admission (days)	Evidence of altered mental status	Evidence of acute onset/change	Evidence of fluctuation	Delirium	Specialist confirmation
8377	M	Vascular parkinsonism	2006	1	2007	12	No	No	No	No
8377	M	Vascular parkinsonism	2006	2	2007	7	No	No	No	No
8377	M	Vascular parkinsonism	2006	3	2008	15	No	No	No	No
8377	M	Vascular parkinsonism	2006	4	2008	3	No	No	No	No
20982	F	Idiopathic Parkinson's disease	2007	1	2007	308	Yes ("drowsy", "lethargic", "confused")	Yes	Yes	Yes
31012	F	Idiopathic Parkinson's disease	2007	1	2008	5	No	No	No	No
31012	F	Idiopathic Parkinson's disease	2007	2	2008	52	Yes ("Delirious")	Yes	Yes	Yes
34808	M	Idiopathic Parkinson's disease	2009	-
35250	M	Dementia with Lewy bodies	2007	1	2007	6	Yes ("increasing confusion", "aggressive", "tried to escape", disorientated, "no evidence of delirium")	No	No	No
39138	M	Multiple System Atrophy	2009	1	2010	34	Yes ("still confused, family say significant change in character, agitated")	Yes	Yes	Yes
40366	F	Idiopathic Parkinson's disease	2007	1	2009	8	No	No	No	No
40366	F	Idiopathic Parkinson's disease	2007	2	2011	6	No	No	No	No
40366	F	Idiopathic Parkinson's disease	2007	3	2012	5	No	No	No	No
40366	F	Idiopathic Parkinson's disease	2007	4	2012	2	No	No	No	No
40366	F	Idiopathic Parkinson's disease	2007	5	2013	2	No	No	No	No
40366	F	Idiopathic Parkinson's disease	2007	6	2014	2	No	No	No	No
40366	F	Idiopathic Parkinson's disease	2007	7	2014	2	No	No	No	No
40366	F	Idiopathic Parkinson's disease	2007	8	2015	12	No	No	No	No
40366	F	Idiopathic Parkinson's disease	2007	9	2018	25	Yes ("confused", "hallucinations", "delirium")	Yes	Yes	Yes	Geriatrician
43117	M	Idiopathic Parkinson's disease	2003	1	2007	14	No	No	No	No
43117	M	Idiopathic Parkinson's disease	2003	2	2007	8	No	No	No	No
43117	M	Idiopathic Parkinson's disease	2003	3	2014	3	Yes ("hallucinations")	No	No	No
43117	M	Idiopathic Parkinson's disease	2003	4	2017	5	No	No	No	No
48508	F	Idiopathic Parkinson's disease	2007	1	2014	56	Yes ("confused", disorientated, visual hallucinations, "hypoactive delirium")	Yes	Yes	Yes	Geriatrician
52423	M	Idiopathic Parkinson's disease	2008	1	2011	25	No	No	No	No
58995	F	Idiopathic Parkinson's disease	2008	1	2010	1	No	No	No	No
58995	F	Idiopathic Parkinson's disease	2008	2	2010	11	No	No	No	No
58995	F	Idiopathic Parkinson's disease	2008	3	2011	2	No	No	No	No
60454	F	Idiopathic Parkinson's disease	2008	1	2008	2	no	no	no	No
60454	F	Idiopathic Parkinson's disease	2008	2	2009	2
60454	F	Idiopathic Parkinson's disease	2008	2	2009	1	No	No	No	No
60454	F	Idiopathic Parkinson's disease	2008	3	2010	5	No	No	No	No
60454	F	Idiopathic Parkinson's disease	2008	4	2010	7	No	No	No	No
60454	F	Idiopathic Parkinson's disease	2008	4	2010	8	no	no	no	No
60454	F	Idiopathic Parkinson's disease	2008	5	2010		yes (found unconscious on ward round 21/5/10/0	yes	yes	Yes
60454	F	Idiopathic Parkinson's disease	2008	6	2010
60454	F	Idiopathic Parkinson's disease	2008	7	2010
60454	F	Idiopathic Parkinson's disease	2008	8	2011
60454	F	Idiopathic Parkinson's disease	2008	9	2012	36
60454	F	Idiopathic Parkinson's disease	2008	11	2012	2
60454	F	Idiopathic Parkinson's disease	2008	12	2012	5
60454	F	Idiopathic Parkinson's disease	2008	13	2012	1
60454	F	Idiopathic Parkinson's disease	2008	14	2013	2
63436	M	Idiopathic Parkinson's disease	2007	-						No
71186	F	Idiopathic Parkinson's disease	2010	1	2011	2	no	no	no	No
71186	F	Idiopathic Parkinson's disease	2010	2	2011	4	no	no	no	No
71186	F	Idiopathic Parkinson's disease	2010	3	2011	2	no	no	no	No
71186	F	Idiopathic Parkinson's disease	2010	4	2012	14	no	no	no	No
71186	F	Idiopathic Parkinson's disease	2010	5	2012	2	yes	yes	no	No
72230	M	Idiopathic Parkinson's disease	2003	1	2006	37	No	No	No	No
72230	M	Idiopathic Parkinson's disease	2003	2	2007	149	Yes ("increased confusion", "acute confusion", "agitated")	Yes	Yes	Yes
73826	M	Progressive supranuclear palsy	2007	1	2008	3	No	No	No	No
77598	M	Idiopathic Parkinson's disease	2007	1	2008	1	No	No	No	No
77598	M	Idiopathic Parkinson's disease	2007	2	2012	75	Yes ("post-op delirium")	Yes	Yes	Yes	Neurologist
78080	M	Idiopathic Parkinson's disease	2002	1	2005	5	No	No	No	No
78080	M	Idiopathic Parkinson's disease	2002	2	2006	4	No	No	No	No
78080	M	Idiopathic Parkinson's disease	2002	3	2006	14	No	No	No	No
78080	M	Idiopathic Parkinson's disease	2002	4	2006	6	No	No	No	No
78080	M	Idiopathic Parkinson's disease	2002	5	2006	9	No	No	No	No
78080	M	Idiopathic Parkinson's disease	2002	6	2009	4	No	No	No	No
78080	M	Idiopathic Parkinson's disease	2002	7	2010	12	No	No	No	No
78080	M	Idiopathic Parkinson's disease	2002	8	2010	7	No	No	No	No
78080	M	Idiopathic Parkinson's disease	2002	9	2010	8	No	No	No	No
78080	M	Idiopathic Parkinson's disease	2002	10	2011	13	No	No	No	No
78080	M	Idiopathic Parkinson's disease	2002	11	2011	7	No	No	No	No
78080	M	Idiopathic Parkinson's disease	2002	12	2011	10	No	No	No	No
78080	M	Idiopathic Parkinson's disease	2002	13	2012	12	No	No	No	No
78080	M	Idiopathic Parkinson's disease	2002	14	2012	17	No	No	No	No
78080	M	Idiopathic Parkinson's disease	2002	15	2012	5	No	No	No	No
78080	M	Idiopathic Parkinson's disease	2002	16	2013	4	No	No	No	No
78080	M	Idiopathic Parkinson's disease	2002	17	2013	2	No	No	No	No
78080	M	Idiopathic Parkinson's disease	2002	18	2013	2	No	No	No	No
78080	M	Idiopathic Parkinson's disease	2002	19	2013	2	No	No	No	No
78080	M	Idiopathic Parkinson's disease	2002	20	2013	2	No	No	No	No
78080	M	Idiopathic Parkinson's disease	2002	21	2013	6	No	No	No	No
78080	M	Idiopathic Parkinson's disease	2002	22	2013	36	No	No	No	No
78080	M	Idiopathic Parkinson's disease	2002	23	2014	4	Yes ("more confused than normal - not usually confused")	Yes	Yes	Yes
78963	M	Idiopathic Parkinson's disease	2007	1	2008	11	No	No	No	No
78963	M	Idiopathic Parkinson's disease	2007	2	2010	17	Yes ("acutely confused", "disorientated in place and time")	Yes	Yes	Yes
80753	F	Vascular parkinsonism	2008	-
84513	M	Multiple system atrophy	2006	1	2011	3	No	No	No	No
84513	M	Multiple system atrophy	2006	2	2013	21	Yes ("slightly muddled at times")	Yes	Yes	Yes
85997	M	Multiple system atrophy	2006	1	2007	4	No	No	No	No
85997	M	Multiple system atrophy	2006	2	2007	7	No	No	No	No
85997	M	Multiple system atrophy	2006	3	2007	3	No	No	No	No
85997	M	Multiple system atrophy	2006	4	2007	4	Yes ("confused")	No	No	No
87791	M	Dementia with Lewy bodies	2007	1	2008	53	Yes ("more confused than usual", "delirium", "aggressive")	Yes	Yes	Yes	Geriatrician
88731	F	Dementia with Lewy Bodies	2008	1	2008	99	Yes ("confused at times", disorientated to time)	Yes	Yes	Yes
97416	F	Idiopathic Parkinson's disease	2007	1	2013	2	No	No	No	No
99623	F	Idiopathic Parkinson's disease	2008	1	2016	2	No	No	No	No
100937	M	Idiopathic Parkinson's disease	2003	1	2012	4	No	No	No	No
100937	M	Idiopathic Parkinson's disease	2003	2	2012	2	No	No	No	No
101372	F	Idiopathic Parkinson's disease	2007	1	2007	2	No	No	No	No
101372	F	Idiopathic Parkinson's disease	2007	2	2010	24	Yes ("asking inappropriate questions", "confused", "agitated")	Yes	Yes	Yes
102054	M	Idiopathic Parkinson's disease	2008	1	2010	12	No	No	No	No
103678	M	Idiopathic Parkinson's disease	2007	1	2009	3	No	No	No	No
107177	M	Idiopathic Parkinson's disease	2008	1	2011	18	Yes ("confused", "drowsy", "disorientated")	Yes	Yes	Yes
108715	F	Idiopathic Parkinson's disease	2008	1	2009	5	No	No	No	No
118189	M	Idiopathic Parkinson's disease	2003	1	2004	2	No	No	No	No
118189	M	Idiopathic Parkinson's disease	2003	2	2006	4	No	No	No	No
118189	M	Idiopathic Parkinson's disease	2003	3	2007	14	No	No	No	No
118189	M	Idiopathic Parkinson's disease	2003	4	2007	12	Yes ("acute confusion", "delirium")	Yes	Yes	Yes	Geriatrician
118338	M	Idiopathic Parkinson's disease	2007	1	2007	2	No	No	No	No
118338	M	Idiopathic Parkinson's disease	2007	2	2013	5	Yes ("hallucinations", "confused", "agitated"	No	Yes	No
118338	M	Idiopathic Parkinson's disease	2007	3	2013	7	Yes ("agitation", "delirium")	Yes	Yes	Yes	Geriatrician
118424	M	Idiopathic Parkinson's disease	2007	-						No
119256	M	Dementia with Lewy bodies	2006	1	2006	139	Yes (hallucinations, disorientated. "behavioural problems at night")	Yes	Yes	Yes
120041	F	Idiopathic Parkinson's disease	2006	1	2007	14	No	No	No	No
120041	F	Idiopathic Parkinson's disease	2006	2	2008	7	No	No	No	No
120041	F	Idiopathic Parkinson's disease	2006	3	2008	2	Yes ("agitated and confused")	Yes	Yes	No
124095	M	Dementia with Lewy bodies	2003	-						No
124145	M	Idiopathic Parkinson's disease	2007	1	2009	128	Yes ("confused and agitated")	No	Yes	No
125382	M	Idiopathic Parkinson's disease	2004	1	2006	19	No	No	No	No
125382	M	Idiopathic Parkinson's disease	2004	2	2006	8	Yes ("episode of acute confusion", "very confused", "hallucinating", "agitated", "delirium")	Yes	Yes	Yes	Geriatrician
130875	F	Dementia with Lewy bodies	2007	-						No
132095	M	Idiopathic Parkinson's disease	2009	1	2011	1	No	No	No	No
132095	M	Idiopathic Parkinson's disease	2009	2	2011	4	No	No	No	No
132985	M	Idiopathic Parkinson's disease	2004	1	2008	12	Yes ("increasingly confused", "restless and disorientated")	Yes	No	No
134209	F	Progressive supranuclear palsy	2008	1	2008	13	Yes ("hypoactive Delirium", "drowsy" "sleeping mid-conversation)	Yes	Yes	Yes
134310	F	Dementia with Lewy bodies	2009	1	2009	15	no	no	no	No
134310	F	Dementia with Lewy bodies	2009	2	2009	3	no	no	no	No
134310	F	Dementia with Lewy bodies	2009	3	2009	25	no	no	no	No
143774	M	Idiopathic Parkinson's disease	2007	-						No
151948	F	Idiopathic Parkinson's disease	2007	1	2014	3	Yes ("confused")	No	No	No
156601	M	Idiopathic Parkinson's disease	2007	1	2017	4	No	No	No	No
157664	M	Dementia with associated parkinsonism	2008	1	2008	11	Yes ("Increased confusion and agitation")	Yes	Yes	Yes
158851	M	Progressive supranuclear palsy	2007	1	2009	2	No	No	No	No
158851	M	Progressive supranuclear palsy	2007	2	2009	2	No	No	No	No
158851	M	Progressive supranuclear palsy	2007	3	2010	2	No	No	No	No
158851	M	Progressive supranuclear palsy	2007	4	2012	17	No	No	No	No
160047	M	Idiopathic Parkinson's disease	2004	1	2004	28	Yes ("confusion", "visual hallucinations", "agitation", inappropriate behaviours, "aggressive"	Yes	Yes	Yes
162144	F	Dementia with Lewy Body	2008	1	2014	12	Yes ("acute delirium")	Yes	Yes	Yes	Geriatrician
165602	F	Progressive supranuclear palsy	2003	1	2007	50	Yes ("drowsy", "slight confusion", "slept all day", "confused")	Yes	Yes	Yes
165854	M	Multiple system atrophy	2009	1	2016	2	yes	no	no	No
171238	M	Progressive supranuclear palsy	2008	1	2008	24	Yes ("AMT score decline", "more confused", "confused today")	Yes	Yes	Yes
175782	M	Dementia with Lewy bodies	2007	1	2010	3	No	No	No	No
175782	M	Dementia with Lewy bodies	2007	2	2011	6	Yes ("increased confusion", "agitated")	Yes	Yes	Yes
178119	F	Vascular parkinsonism	2007	1	2006	129	Yes ("agitation", "confusion", "aggression")	Yes	Yes	Yes
186383	F	Idiopathic Parkinson's disease	2004	1	2005	48	No	No	No	No
194560	F	Idiopathic Parkinson's disease	2008	1	2016	3	No	No	No	No
194560	F	Idiopathic Parkinson's disease	2008	2	2016	7	No	No	No	No
194560	F	Idiopathic Parkinson's disease	2008	3	2016	157	No	No	No	No
194560	F	Idiopathic Parkinson's disease	2008	4	2018	2	No	No	No	No
202282	F	Vascular parkinsonism	2008	1	2008	252	No	No	No	No
202282	F	Vascular parkinsonism	2008	2	2014	3	No	No	No	No
203183	M	Idiopathic Parkinson's disease	2008	1	2010	9	Yes (Hallucinations)	No	Yes	No
203183	M	Idiopathic Parkinson's disease	2008	2	2011	97	Yes ("confused at times", "agitated", Paranoia)	No	Yes	No
203183	M	Idiopathic Parkinson's disease	2008	2	2011	29	No	No	No	No
203424	M	Dementia with Lewy bodies	2007	1	2008	5	Yes ("agitated", inappropriate behaviour)	No	Yes	No
204592	F	Idiopathic Parkinson's disease	2009	1	2018	11	No	No	No	No
209248	M	Idiopathic Parkinson's disease	2008	1	2012	12	No	No	No	No
209248	M	Idiopathic Parkinson's disease	2008	2	2012	10	No	No	No	No
209248	M	Idiopathic Parkinson's disease	2008	3	2018	2	No	No	No	No
209695	F	Multiple system atrophy	2003	1	2004	15	Yes ("drowsy")	Yes	No	No
213290	M	Idiopathic Parkinson's disease	2008	1	2011	1	No	No	No	No
213290	M	Idiopathic Parkinson's disease	2008	2	2011	1	No	No	No	No
213290	M	Idiopathic Parkinson's disease	2008	3	2011	4	Yes ("Delirium", "Increased Confusion", "AMT=5/10", memory impairment)	Yes	Yes	Yes
214586	M	Idiopathic Parkinson's disease	2008	-						No
217148	M	Progressive supranuclear palsy	2008	-						No
218859	M	Idiopathic Parkinson's disease	2007	1	2017	9	Yes ("delirium")	Yes	Yes	Yes	Geriatrician
219596	M	Idiopathic Parkinson's disease	2008	1	2015	1	No	No	No	No
219596	M	Idiopathic Parkinson's disease	2008	2	2017	1	No	No	No	No
219596	M	Idiopathic Parkinson's disease	2008	3	2017	1	No	No	No	No
219596	M	Idiopathic Parkinson's disease	2008	4	2018	10	No	No	No	No
219596	M	Idiopathic Parkinson's disease	2008	5	2019	2	No	No	No	No
224102	M	Idiopathic Parkinson's disease	2003	1	2009	53	Yes ("confused", "agitated", "fluctuant confusion", "dementia")	No	Yes	No
224169	F	Idiopathic Parkinson's disease	2006	1	2014	4	Yes ("increasing confusion", disorientated, wandering	Yes	Yes	Yes	Geriatrician
227609	F	Idiopathic Parkinson's disease	2003	1	2003	97	No	No	No	No
227609	F	Idiopathic Parkinson's disease	2003	2	2006	2	No	No	No	No
227609	F	Idiopathic Parkinson's disease	2003	3	2007	60	Yes ("confused", "difficult to understand", "agitation", "pulls of O2 mask")	Yes	Yes	Yes
233296	F	Idiopathic Parkinson's disease	2004	1	2017	2	Yes ("not orientated to time, place or person", "confused")	No	No	No
233296	F	Idiopathic Parkinson's disease	2004	2	2018	2	Yes ("hallucinating", "not aware of surroundings")	No	No	No
237828	F	Idiopathic Parkinson's disease	2006	1	2008	6	No	No	No	No
237828	F	Idiopathic Parkinson's disease	2006	2	2016	8	Yes ("delirium; disorientated")	Yes	Yes	Yes
238072	F	Idiopathic Parkinson's disease	2007	1	2016	10	No	No	No	No
238072	F	Idiopathic Parkinson's disease	2007	2	2017	13	Yes ("4AT score = 5")	No	No	No
241015	F	Idiopathic Parkinson's disease	2007	-						No
243029	F	Idiopathic Parkinson's disease	2008	1	2011	6	No	No	No	No
243029	M	Idiopathic Parkinson's disease	2008	2	2013	4	No	No	No	No
244829	M	Idiopathic Parkinson's disease	2007	-						No
244965	F	Vascular parkinsonism	2008	1	2008	32	Yes ("confusion")	No	No	No
244965	F	Vascular parkinsonism	2008	2	2008	2	No	No	No	No
244965	F	Vascular parkinsonism	2008	3	2008	26	No	No	No	No
244965	F	Vascular parkinsonism	2008	4	2009	52	No	No	No	No
244965	F	Vascular parkinsonism	2008	5	2009	12	Yes ("Aggitated")	No	No	No
250982	M	Idiopathic Parkinson's disease	2008	1	2008	29	No	No	No	No
250982	M	Idiopathic Parkinson's disease	2008	2	2009	9	Yes ("mild delirium", "increasingly confused")	Yes	Yes	Yes
257783	F	Idiopathic Parkinson's disease	2003	1	2007	21	Yes ("very sleepy", inappropriate behaviours)	Yes	No	No
257783	F	Idiopathic Parkinson's disease	2003	2	2007	9	Yes ("a bit confused")	Yes	No	No
257783	F	Idiopathic Parkinson's disease	2003	3	2007	8	Yes ("muddled at times")	No	Yes	No
257783	F	Idiopathic Parkinson's disease	2003	4	2007	26	Yes ("very drowsy", "pulling out NG tubes")	Yes	No	No
262253	M	Progressive supranuclear palsy	2008	1	2009	115	Yes ("confused; disorientated in time and place; increased confusion; increased aggression")	Yes	Yes	Yes
264470	M	Dementia with Lewy bodies	2007	1	2007	11	No	No	No	No
264470	M	Dementia with Lewy bodies	2007	2	2007	45	Yes ("confused", "disorientated")	No	No	No
264612	F	Progressive supranuclear palsy	2007	1	2007	2	No	No	No	No
264612	F	Progressive supranuclear palsy	2007	2	2011	10	Yes ("delirium superimposed on previous dementia")	Yes	Yes	Yes	Psychiatrist
265121	F	Idiopathic Parkinson's disease	2009	1	2014	200	Yes ("worsening confusin; Delirium")	Yes	Yes	Yes	Geriatrician
268139	M	Idiopathic Parkinson's disease	2007	1	2010	9	Yes ("agitated", "aggressive", "attacked nurse", "confused")	Yes	Yes	Yes
271604	M	Idiopathic Parkinson's disease	2009	1	2012	3	No	No	No	No
271604	M	Idiopathic Parkinson's disease	2009	2	2013	8	No	No	No	No
271604	M	Idiopathic Parkinson's disease	2009	3	2014	71	Yes ("delirium; increased confusion")	Yes	Yes	Yes
272065	F	Idiopathic Parkinson's disease	2008	1	2011	1	No	No	No	No
277386	M	Progressive supranuclear palsy	2007	-						No
279300	M	Idiopathic Parkinson's disease	2007	1	2010	1	No	No	No	No
279300	M	Idiopathic Parkinson's disease	2007	2	2018	3	No	No	No	No
279300	M	Idiopathic Parkinson's disease	2007	3	2018	2	Yes ("? Hypoactive delirium")	No	No	No
279300	M	Idiopathic Parkinson's disease	2007	4	2018	9	Yes ("Hypoactive Delirium; acute confusion")	Yes	Yes	Yes
279916	F	Idiopathic Parkinson's disease	2003	1	2005	2	No	No	No	No
279916	F	Idiopathic Parkinson's disease	2003	2	2012	57	Yes ("more confused", "very sleepy")	Yes	Yes	Yes
287616	F	Idiopathic Parkinson's disease	2008	1	2008	5	No	No	No	No
287616	F	Idiopathic Parkinson's disease	2008	2	2010	1	No	No	No	No
287616	F	Idiopathic Parkinson's disease	2008	3	2015	45	Yes	Yes	Yes	Yes	Geriatrician
287672	F	Idiopathic Parkinson's disease	2006	1	2011	57	No	No	No	No
287672	F	Idiopathic Parkinson's disease	2006	2	2017	133	Yes ("delirium")	Yes	Yes	Yes	Geriatrician
289429	M	Idiopathic Parkinson's disease	2008	1	2009	13	Yes ("confusion", "muddled", "disorientated at times")	Yes	Yes	Yes
290730	M	Dementia with Lewy bodies	2009	1	2009	2	No	No	No	No
290730	M	Dementia with Lewy bodies	2009	2	2010	24	No	No	No	No
290730	M	Dementia with Lewy bodies	2009	3	2010	16	Yes ("muddled; still confused")	Yes	Yes	Yes
290933	F	Progressive supranuclear palsy	2003	1	2003	20	No	No	No	No
290933	F	Progressive supranuclear palsy	2003	2	2004	142	Yes ("confused")	Yes	Yes	Yes
292263	F	Progressive supranuclear palsy	2007	1	2007	70	Yes	No	Yes	No
293571	M	Multiple system atrophy	2008	1	2009	2	Yes (wasn't "taking in" information)	No	No	No
293970	M	Progressive supranuclear palsy	2009	1	2011	76	Yes ("Increasing Confusion", "Not Orientated", "Delirium", "agitated"	Yes	Yes	Yes	Geriatrician
298626	M	Idiopathic Parkinson's disease	2007	1	2012	7	Yes ("agitated", "aggressive", "dementia")	No	Yes	No
308358	M	Progressive supranuclear palsy	2007	1	2009	9	No	No	No	No
309319	F	Idiopathic Parkinson's disease	2006	-						No
312785	F	Idiopathic Parkinson's disease	2003	1	2007	5	No	No	No	No
312785	F	Idiopathic Parkinson's disease	2003	2	2012	4	No	No	No	No
312785	F	Idiopathic Parkinson's disease	2003	3	2015	2	No	No	No	No
312785	F	Idiopathic Parkinson's disease	2003	4	2015	5	Yes ("delirium", "muddled")	Yes	Yes	Yes	Geriatrician
326057	M	Idiopathic Parkinson's Disease	2009	1	2009	1	No	No	No	No
326057	M	Idiopathic Parkinson's Disease	2009	2	2016	12	Yes ("increased confusion; very drowsy; hypoactive delirium")	Yes	Yes	Yes
330145	M	Idiopathic Parkinson's disease	2006	1	2010	3	No	No	No	No
330145	M	Idiopathic Parkinson's disease	2006	2	2010	3	No	No	No	No
330145	M	Idiopathic Parkinson's disease	2006	3	2013	75	Yes ("confused", disorientated, visual hallucination, "seeing insects")	No	Yes	No
331904	M	Idiopathic Parkinson's disease	2004	1	2004	5	No	No	No	No
331904	M	Idiopathic Parkinson's disease	2004	2	2005	3	No	No	No	No
331904	M	Idiopathic Parkinson's disease	2004	3	2008	10	Yes ("became acutely confused on and off")	Yes	Yes	Yes
333541	F	Progressive supranuclear palsy	2003	1	2007	54	Yes ("drowsy", "difficult to rouse")	Yes	No	No
339176	F	Multiple System Atrophy	2008	1	2009	12	No	No	No	No
339176	F	Multiple System Atrophy	2008	2	2009	22	No	No	No	No
339176	F	Multiple System Atrophy	2008	3	2009	12	No	No	No	No
339176	F	Multiple System Atrophy	2008	4	2009	29	No	No	No	No
339176	F	Multiple System Atrophy	2008	5	2009	16	Yes ("a little muddled", not orientated to time/date)	Yes	Yes	Yes
341280	M	Idiopathic Parkinson's disease	2009	1	2009	1	No	No	No	No
341280	M	Idiopathic Parkinson's disease	2009	2	2009	1	No	No	No	No
341280	M	Idiopathic Parkinson's disease	2009	3	2010	2	No	No	No	No
341280	M	Idiopathic Parkinson's disease	2009	4	2010	1	No	No	No	No
341280	M	Idiopathic Parkinson's disease	2009	5	2010	19	No	No	No	No
341724	M	Idiopathic Parkinson's disease	2006	1	2007	20	Yes ("nocturnal confusion", hallucinations)	Yes	Yes	Yes
341944	M	Idiopathic Parkinson's disease	2008	1	2011	2	Yes ("increased confusion")	No	Yes	No
341944	M	Idiopathic Parkinson's disease	2008	2	2011	6	Yes ("confusion", "delirium on dementia")	Yes	Yes	Yes	Geriatrician
345284	F	Idiopathic Parkinson's disease	2009	-
349119	M	Idiopathic Parkinson's disease	2006	1	2009	5	No	No	No	No
349119	M	Idiopathic Parkinson's disease	2006	2	2015	16	Yes ("confused at times", "agitated", disorientated, "aggressive")	No	Yes	No
352934	M	Vascular parkinsonism	2003	1	2004	26	Yes ("very drowsy", "disorientated in time and place", "confused", "dementia")	Yes	No	No
352934	M	Vascular parkinsonism	2003	2	2005	75	No	No	No	No
353829	F	Idiopathic Parkinson's disease	2007	1	2009	2	No	no	no	No
353829	F	Idiopathic Parkinson's disease	2008	2	2011	2	No	No	No	No
354726	M	Idiopathic Parkinson's disease	2008	1	2012	28	No	No	No	No
354726	M	Idiopathic Parkinson's disease	2008	2	2013	32	No	No	No	No
354726	M	Idiopathic Parkinson's disease	2008	3	2013	75	No	No	No	No
354726	M	Idiopathic Parkinson's disease	2008	4	2013	20	Yes ("Delirium secondary to sepsis")	Yes	Yes	Yes
355783	F	Idiopathic Parkinson's disease	2009	1	2009	2	No	No	No	No
355783	F	Idiopathic Parkinson's disease	2009	2	2012	2	No	No	No	No
355783	F	Idiopathic Parkinson's disease	2009	3	2013	3	No	No	No	No
358161	M	Dementia with Lewy bodies	2006	1	2007	242	Yes ("increasing confusion", "agitated last night", "wandering", disorientated)	No	Yes	No
358161	M	Dementia with Lewy bodies	2006	2	2008	7	Yes ("confusion", "pulling out catheter", "aggressive")	No	Yes	No
359531	M	Idiopathic Parkinson's disease	2009	1	2009	4	No	No	No	No
359531	M	Idiopathic Parkinson's disease	2009	2	2011	1	No	No	No	No
359531	M	Idiopathic Parkinson's disease	2009	3	2015	1	No	No	No	No
359531	M	Idiopathic Parkinson's disease	2009	4	2015	2	No	No	No	No
359531	M	Idiopathic Parkinson's disease	2009	5	2019	4	Yes	Yes	Yes	Yes	Geriatrician
370804	M	Idiopathic Parkinson's disease	2006	1	2010	6	No	No	No	No
376929	F	Idiopathic Parkinson's disease	2008	1	2015	7	Yes ("increased confusion")	Yes	Yes	Yes
377718	F	Dementia with Lewy bodies	2009	-						No
393654	M	Dementia with Lewy bodies	2007	1	2007	17	Yes ("confused", "hallucinations")	No	Yes	No
393654	M	Dementia with Lewy bodies	2007	2	2007	188	Yes ("confusion")	No	Yes	No
393654	M	Dementia with Lewy bodies	2007	3	2009	18	Yes ("less responsive", "drowsy")	Yes	No	No
395943	M	Idiopathic Parkinson's disease	2006	-						No
396262	F	Idiopathic Parkinson's disease	2006	1	2006	4	No	No	No	No
396262	F	Idiopathic Parkinson's disease	2006	2	2007	4	No	No	No	No
397509	M	Idiopathic Parkinson's disease	2008	1	2009	19	Yes ("drowsy")	No	No	No
408198	M	Idiopathic Parkinson's disease	2005	1	2009	41	No	No	No	No
408198	M	Idiopathic Parkinson's disease	2005	2	2015	10	Yes ("confused to time, place and person", "increased confusion overnight", "agitation", "delirium")	Yes	Yes	Yes
412210	M	Idiopathic Parkinson's disease	2008	1	2007	3	No	No	No	No
412210	M	Idiopathic Parkinson's disease	2008	2	2013	2	No	No	No	No
412210	M	Idiopathic Parkinson's disease	2008	3	2015	1	No	No	No	No
415932	F	Idiopathic Parkinson's disease	2003	1	2006	17	Yes ("confused overnight and slightly aggressive", "agitated")	Yes	Yes	Yes
416743	F	Progressive supranuclear palsy	2003	-						No
420081	M	Vascular parkinsonism	2003	-						No
422236	F	Idiopathic Parkinson's disease	2008	1	2011	3	No	No	No	No
422236	F	Idiopathic Parkinson's disease	2008	2	2011	10	No	No	No	No
422236	F	Idiopathic Parkinson's disease	2008	3	2015	2	No	No	No	No
422236	F	Idiopathic Parkinson's disease	2008	4	2015	4	No	No	No	No
422236	F	Idiopathic Parkinson's disease	2008	5	2017	21	No	No	No	No
422236	F	Idiopathic Parkinson's disease	2008	6	2017	4	No	No	No	No
422236	F	Idiopathic Parkinson's disease	2008	7	2018	8	Yes ("Delirium; 4AT score = 5; Muddled")	Yes	Yes	Yes
423697	F	Idiopathic Parkinson's disease	2008	1	2012	2	No	No	No	No
423697	F	Idiopathic Parkinson's disease	2008	2	2013	113	No	No	No	No
423697	F	Idiopathic Parkinson's disease	2008	3	2014	4	No	No	No	No
423697	F	Idiopathic Parkinson's disease	2008	4	2015	5	Yes (4AT score = 12, "delirium; drowsy")	Yes	Yes	Yes
429742	M	Vascular parkinsonism	2008	1	2009	15	Yes ("disorientated", "drowsy", "uncooperative")	Yes	No	No
430860	M	Idiopathic Parkinson's disease	2007	1	2011	2	No	No	No	No
430860	M	Idiopathic Parkinson's disease	2007	2	2013	2	No	No	No	No
430860	M	Idiopathic Parkinson's disease	2007	3	2016	1	No	No	No	No
430860	M	Idiopathic Parkinson's disease	2007	4	2017	10	Yes ("more confused", "more confused at night", "muddled")	Yes	Yes	Yes
434358	M	Idiopathic Parkinson's disease	2008	1	2016	4	No	No	No	No
434358	M	Idiopathic Parkinson's disease	2008	2	2016	9	No	No	No	No
434358	M	Idiopathic Parkinson's disease	2008	3	2017	3	No	No	No	No
438557	F	Idiopathic Parkinson's disease	2004	-						No
441417	M	Dementia with Lewy bodies	2006	1	2008	60	Yes ("nocturnal confusion", "more drowsy")	Yes	Yes	Yes
446798	M	Dementia with Lewy bodies	2004	1	2005	38	Yes ("more confused", "acute confusional state")	Yes	Yes	Yes
447756	F	Dementia with Lewy Bodies	2008	1	2008	177	Yes ("feels confused", "now confused")	Yes	Yes	Yes
449419	F	Dementia with Lewy bodies	2009	1	2009	33	No	No	No	No
449419	F	Dementia with Lewy bodies	2009	2	2009	11	Yes ("worsening confusion last 2 weeks")	Yes	Yes	Yes
451010	F	Idiopathic Parkinson's disease	2008	-						No
459058	F	Dementia with Lewy Body	2008	1	2008	89	Yes	Yes	Yes	Yes	Geriatrician
459058	F	Dementia with Lewy Body	2008	3	2009	13	No	No	No	No
459058	F	Dementia with Lewy Body	2008	4	2009	18	No	No	No	No
459058	F	Dementia with Lewy Body	2008	5	2010	20	No	No	No	No
459058	F	Dementia with Lewy Body	2008	6	2010	26	No	No	No	No
469418	M	Idiopathic Parkinson's disease	2007	1	2009	161	Yes ("confused", "inattentive", "drowsy")	Yes	Yes	Yes
478909	M	Vascular parkinsonism	2003	1	2003	290	Yes ("confused")	No	Yes	No
478909	M	Vascular parkinsonism	2003	2	2006	4	No	No	No	No
478909	M	Vascular parkinsonism	2003	3	2006	42	Yes ("more confused", "agitated", "pulling at face mask")	Yes	Yes	Yes
479335	F	Progressive supranuclear palsy	2008	1	2008	17	Yes ("poor cognition")	No	No	No
479335	F	Progressive supranuclear palsy	2008	2	2009	33	Yes ("confusion", reduced GCS due to confusion, "increased confusion")	Yes	Yes	Yes	Geriatrician
484964	F	Idiopathic Parkinson's disease	2007	1	2007	8	No	No	No	No
484964	F	Idiopathic Parkinson's disease	2007	2	2007	3	No	No	No	No
484964	F	Idiopathic Parkinson's disease	2007	3	2008	10	Yes ("confused", "slightly muddled")	Yes	Yes	Yes
493201	M	Idiopathic Parkinson's disease	2009	1	2009	2	No	No	No	No
493201	M	Idiopathic Parkinson's disease	2009	2	2010	9	No	No	No	No
493201	M	Idiopathic Parkinson's disease	2009	3	2010	1	No	No	No	No
493201	M	Idiopathic Parkinson's disease	2009	4	2010	3	No	No	No	No
493201	M	Idiopathic Parkinson's disease	2009	5	2011	23	No	No	No	No
493201	M	Idiopathic Parkinson's disease	2009	6	2011	41	Yes ("confused and disorientated; hallucinating, ")	Yes	Yes	Yes
493202	M	Vascular parkinsonism	2007	1	2007	8	No	No	No	No
493202	M	Vascular parkinsonism	2007	2	2009	4	No	No	No	No
493202	M	Vascular parkinsonism	2007	3	2009	11	Yes ("confused; delirium")	Yes	Yes	Yes	Geriatrician
496901	F	Idiopathic Parkinson's disease	2006	1	2015	94	Yes ("post-op delirium", "agitated")	Yes	Yes	Yes	Geriatrician
497566	M	Idiopathic Parkinson's Disease	2009	1	2009	40	Yes ("confusion; Poor sleep, disorientated; agitated")	Yes	Yes	Yes
500509	M	Idiopathic Parkinson's disease	2003	1	2010	27	Yes ("confused", "fluctuating confusion", "agitated", "aggressive")	Yes	Yes	Yes
502632	F	Dementia with Lewy bodies	2003	1	2010	41	Yes ("drowsy")	Yes	No	No
503484	M	Idiopathic Parkinson's disease	2008	1	2010	4	No	No	No	No
503484	M	Idiopathic Parkinson's disease	2008	2	2011	11	Yes ("increasing confusion", "delirium")	Yes	Yes	Yes	Geriatrician
505204	F	Idiopathic Parkinson's disease	2008	1	2008	4	No	No	No	No
505204	F	Idiopathic Parkinson's disease	2008	2	2011	1	No	No	No	No
505204	F	Idiopathic Parkinson's disease	2008	3	2016	6	Yes ("Altered level of consciousness", "Increased drowsiness", "clearly confused", "disorientated")	Yes	Yes	Yes	Geriatrician
506294	M	Idiopathic Parkinson's disease	2003	1	2004	7	Yes ("a little confused")	No	No	No
506802	M	Dementia with Lewy bodies	2007	1	2007	22	No	No	No	No
506802	M	Dementia with Lewy bodies	2007	2	2009	4	Yes ("mildly confused")	No	No	No
508305	M	Multiple System Atrophy	2008	1	2010	5	No	No	No	No
508305	M	Multiple system atrophy	2008	2	2013	22	No	No	No	No
508305	M	Multiple system atrophy	2008	3	2013	1	No	No	No	No
520854	F	Idiopathic Parkinson's disease	2006	1	2008	8	No	No	No	No
520854	F	Idiopathic Parkinson's disease	2006	2	2008	7	No	No	No	No
520854	F	Idiopathic Parkinson's disease	2006	3	2008	4	No	No	No	No
520854	F	Idiopathic Parkinson's disease	2006	4	2009	2	No	No	No	No
528493	M	Vascular parkinsonism	2008	1	2011	6	No	No	No	No
528493	M	Vascular parkinsonism	2008	2	2011	47	No	No	No	No
528493	M	Vascular parkinsonism	2008	3	2012	147	Yes (family stated "seems confused")	No	No	No
528493	M	Vascular parkinsonism	2008	4	2012	14	Yes ("new confusion", "sleepy")	Yes	Yes	Yes
528693	M	Idiopathic Parkinson's disease	2008	-						No
532760	F	Multiple System Atrophy	2007	1	2014	1	No	No	No	No
532760	F	Multiple System Atrophy	2007	2	2019	6	No	No	No	No
534889	F	Dementia with Lewy bodies	2007	1	2008	14	Yes ("confused")	No	Yes	No
534889	F	Dementia with Lewy bodies	2007	2	2008	21	No	No	No	No
534889	F	Dementia with Lewy bodies	2007	3	2009	145	Yes ("increased confusion", "hallucinations", "delirium")	Yes	Yes	Yes	Geriatrician
540032	M	Dementia with Lewy Bodies	2008	-						No
541693	M	Idiopathic Parkinson's disease	2006	1	2010	2	No	No	No	No
541693	M	Idiopathic Parkinson's disease	2006	2	2013	7	Yes ("more confused")	Yes	Yes	Yes
543585	M	Idiopathic Parkinson's disease	2008	1	2008	2	No	No	No	No
543585	M	Idiopathic Parkinson's disease	2008	2	2013	3	No	No	No	No
543585	M	Idiopathic Parkinson's disease	2008	3	2013	137	Yes ("Mild Confusion")	Yes	No	No
543585	M	Idiopathic Parkinson's disease	2008	4	2015	2	No	No	No	No
543585	M	Idiopathic Parkinson's disease	2008	5	2016	7	No	No	No	No
543585	M	Idiopathic Parkinson's disease	2008	6	2016	2	No	No	No	No
543585	M	Idiopathic Parkinson's disease	2008	7	2016	2	No	No	No	No
544490	F	Idiopathic Parkinson's disease	2008	1	2009	42	Yes ("confused, drowsy, decreased responsiveness")	Yes	Yes	Yes
545329	M	Progressive supranuclear palsy	2007	-						No
546292	F	Corticobasal degeneration	2003	1	2004	8	No	No	No	No
546292	F	Corticobasal degeneration	2003	2	2005	124	Yes ("confused at times", "delirium")	Yes	Yes	Yes	Geriatrician
547596	M	Dementia with associated parkinsonism	2009	1	2010	14	yes	yes	yes	Yes
548846	M	Idiopathic Parkinson's disease	2008	1	2013	10	No	No	No	No
548846	M	Idiopathic Parkinson's disease	2008	2	2015	1	No	No	No	No
548846	M	Idiopathic Parkinson's disease	2008	3	2016	8	Yes ("confusion; hallucinations; delirium")	Yes	Yes	Yes	Geriatrician
558805	F	Idiopathic Parkinson's disease	2007	1	2013	5	No	No	No	No
558805	F	Idiopathic Parkinson's disease	2007	2	2017	4	No	No	No	No
560902	F	Progressive supranuclear palsy	2006	1	2009	52	No	No	No	No
561732	M	Vascular parkinsonism	2007	1	2012	58	Yes ("more confused", "drowsy", "delirium")	Yes	Yes	Yes	Geriatrician
567867	M	Idiopathic Parkinson's disease	2009	1	2011	2	No	No	No	No
567867	M	Idiopathic Parkinson's disease	2009	2	2011	14	Yes ("agitated; confused; hallucinating")	Yes	Yes	Yes
570682	M	Idiopathic Parkinson's disease	2008	-						No
574308	M	Idiopathic Parkinson's disease	2008	1	2010	12	No	No	No	No
574308	M	Idiopathic Parkinson's disease	2008	2	2012	2	No	No	No	No
575305	M	Progressive supranuclear palsy	2008	1	2008	235	Yes ("more confused today")	Yes	No	No
584706	M	Idiopathic Parkinson's disease	2006	1	2006	6	Yes ("visual and auditory hallucinations", "acute psychosis")	Yes	No	No
584706	M	Idiopathic Parkinson's disease	2006	2	2007	2	No	No	No	No
584706	M	Idiopathic Parkinson's disease	2006	3	2008	2	No	No	No	No
584706	M	Idiopathic Parkinson's disease	2006	4	2009	38	Yes ("intermittently confused", "drowsy" "pulling out NG tube")	No	Yes	No
586144	F	Idiopathic Parkinson's disease	2007	1	2015	195	Yes ("cognitive impairment", "delirium")	Yes	Yes	Yes
586934	M	Idiopathic Parkinson's disease	2008	1	2010	17	No	No	No	No
586934	M	Idiopathic Parkinson's disease	2008	2	2011	7	No	No	No	No
586934	M	Idiopathic Parkinson's disease	2008	3	2011	2	No	No	No	No
586934	M	Idiopathic Parkinson's disease	2008	4	2014	1	No	No	No	No
586934	M	Idiopathic Parkinson's disease	2008	5	2016	7	No	No	No	No
586934	M	Idiopathic Parkinson's disease	2008	6	2016	2	No	No	No	No
586934	M	Idiopathic Parkinson's disease	2008	7	2017	11	No	No	No	No
592410	M	Progressive supranuclear palsy	2009	1	2009	25	Yes ("Increased confusion")	No	No	No
592410	M	Progressive supranuclear palsy	2009	2	2009	9	No	No	No	No
598889	M	Idiopathic Parkinson's disease	2009	1	2010	1	No	No	No	No
598889	M	Idiopathic Parkinson's disease	2009	2	2011	3	No	No	No	No
598889	M	Idiopathic Parkinson's disease	2009	3	2013	2	No	No	No	No
598889	M	Idiopathic Parkinson's disease	2009	4	2014	1	No	No	No	No
604147	M	Idiopathic Parkinson's disease	2007	-						No
607981	M	Idiopathic Parkinson's disease	2006	-						No
609278	F	Idiopathic Parkinson's disease	2006	1	2009	13	No	No	No	No
609559	M	Idiopathic Parkinson's disease	2007	1	2012	7	Yes ("confusion", disorientated)	Yes	Yes	Yes
614582	M	Idiopathic Parkinson's disease	2008	1	2010	16	Yes	Yes	Yes	Yes
615634	F	Progressive supranuclear palsy	2009	1	2009	7	Yes (Delirium; increased confusion and agitation")	Yes	Yes	Yes
616996	M	Idiopathic Parkinson's disease	2006	1	2018	2	No	No	No	No
621662	F	Idiopathic Parkinson's disease	2003	1	2004	27	Yes ("confusion", "confused at times")	Yes	Yes	Yes
623240	M	Idiopathic Parkinson's disease	2008	1	2008	40	No	No	No	No
623240	M	Idiopathic Parkinson's disease	2008	2	2009	14	Yes ("increased confusion; confused; hallucinations")	Yes	Yes	Yes
624398	M	Dementia with Lewy bodies	2006	1	2008	41	Yes ("confusion")	Yes	Yes	Yes
631162	F	Vascular parkinsonism	2008	1	2008	54	Yes ("confusion", "agitation", "sudden onset", "disorientated to time and place"	Yes	Yes	Yes	Geriatrician
639493	M	Idiopathic Parkinson's disease	2008	1	2009	8	No	No	No	No
639493	M	Idiopathic Parkinson's disease	2008	2	2010		No	No	No	No
639493	M	Idiopathic Parkinson's disease	2008	3	2010	21	No	No	No	No
639493	M	Idiopathic Parkinson's disease	2008	4	2010	45	Yes ("Confused", "disorientated", "agitated")	Yes	Yes	Yes
642601	F	Idiopathic Parkinson's disease	2009	1	2010	395	No	No	No	No
642601	F	Idiopathic Parkinson's disease	2009	2	2013	2	No	No	No	No
642601	F	Idiopathic Parkinson's disease	2009	3	2013	11	No	No	No	No
642601	F	Idiopathic Parkinson's disease	2009	4	2013	10	No	No	No	No
642601	F	Idiopathic Parkinson's disease	2009	5	2013	3	No	No	No	No
642601	F	Idiopathic Parkinson's disease	2009	6	2014	9	No	No	No	No
642601	F	Idiopathic Parkinson's disease	2009	7	2015	3	No	No	No	No
652918	M	Dementia with Lewy bodies	2006	1	2006	42	Yes (agitation, "very sleepy","delirious")	Yes	Yes	Yes	Psychiatrist
655209	F	Idiopathic Parkinson's disease	2008	1	2016	1	No	No	No	No
656319	F	Dementia with Lewy Bodies	2006	1	2007	2	No	No	No	No
656319	F	Dementia with Lewy Bodies	2006	2	2010	48	Yes ("more confused since yesterday, delirium"	Yes	Yes	Yes
657269	M	Idiopathic Parkinson's disease	2008	1	2013	120	No	No	No	No
657269	M	Idiopathic Parkinson's disease	2008	2	2015	28	No	No	No	No
657269	M	Idiopathic Parkinson's disease	2008	3	2015	3	Yes ("delirium; confused; 4AT score = 8")	Yes	Yes	Yes
659661	M	Idiopathic Parkinson's disease	2007	1	2009	2	No	No	No	No
659661	M	Idiopathic Parkinson's disease	2007	2	2011	2	No	No	No	No
659661	M	Idiopathic Parkinson's disease	2007	3	2013	2	Yes ("confusion")	No	No	No
660975	F	Progressive supranuclear palsy	2009	1	2011	3	No	No	No	No
662809	M	Idiopathic Parkinson's disease	2007	1	2008	4	No	No	No	No
662809	M	Idiopathic Parkinson's disease	2007	2	2012	19	Yes ("confusion", "delirium", "agitated", )	Yes	Yes	Yes	Geriatrician
665710	F	Progressive supranuclear palsy	2007	1	2007	11	No	No	No	No
665710	F	Progressive supranuclear palsy	2007	2	2009	7	No	No	No	No
665710	F	Progressive supranuclear palsy	2007	3	2010	2	No	No	No	No
665710	F	Progressive supranuclear palsy	2007	4	2011	119	No	No	No	No
665710	F	Progressive supranuclear palsy	2007	5	2012	6	No	No	No	No
667231	M	Idiopathic Parkinson's disease	2007	1	2007	31	Yes ("confusion", "agitation", disorientation)	Yes	Yes	Yes
673102	F	Idiopathic Parkinson's disease	2007	1	2008	2	No	No	No	No
673102	F	Idiopathic Parkinson's disease	2007	2	2008	4	No	No	No	No
673102	F	Idiopathic Parkinson's disease	2007	3	2009	1	No	No	No	No
673102	F	Idiopathic Parkinson's disease	2007	4	2010	5	No	No	No	No
673102	F	Idiopathic Parkinson's disease	2007	5	2010	12	No	No	No	No
673102	F	Idiopathic Parkinson's disease	2007	6	2011	1	No	No	No	No
673102	F	Idiopathic Parkinson's disease	2007	7	2013	9	No	No	No	No
673102	F	Idiopathic Parkinson's disease	2007	8	2014	1	No	No	No	No
673102	F	Idiopathic Parkinson's disease	2007	9	2014	4	No	No	No	No
673102	F	Idiopathic Parkinson's disease	2007	10	2014	3	No	No	No	No
673102	F	Idiopathic Parkinson's disease	2007	11	2016	4	No	No	No	No
673102	F	Idiopathic Parkinson's disease	2007	12	2016	1	No	No	No	No
673102	F	Idiopathic Parkinson's disease	2007	13	2016	15	No	No	No	No
673102	F	Idiopathic Parkinson's disease	2007	14	2017	8	No	No	No	No
673102	F	Idiopathic Parkinson's disease	2007	15	2018	72	No	No	No	No
673102	F	Idiopathic Parkinson's disease	2007	16	2018	8	No	No	No	No
673102	F	Idiopathic Parkinson's disease	2007	17	2018	5	No	No	No	No
673102	F	Idiopathic Parkinson's disease	2007	18	2018	28	No	No	No	No
681482	M	Progressive supranuclear palsy	2007	1	2008	3	No	No	No	No
681482	M	Progressive supranuclear palsy	2007	2	2008	2	No	No	No	No
681482	M	Progressive supranuclear palsy	2007	3	2009	3	No	No	No	No
681482	M	Progressive supranuclear palsy	2007	4	2010	4	Yes ("drowsy")	No	No	No
687489	M	Multiple system atrophy	2003	1	2007	18	No	No	No	No
687489	M	Multiple system atrophy	2003	2	2008	21	No	No	No	No
687489	M	Multiple system atrophy	2003	3	2008	86	Yes ("pleasantly confused", "drowsy", "disorientated", "acute delirium")	Yes	Yes	Yes	Geriatrician
692772	M	Idiopathic Parkinson's disease	2008	1	2009	7	No	No	No	No
692772	M	Idiopathic Parkinson's disease	2008	2	2009	3	Yes ("Drowsy")	Yes	No	No
692836	F	Idiopathic Parkinson's disease	2007	1	2007	21	No	No	No	No
692836	F	Idiopathic Parkinson's disease	2007	2	2007	12	Yes ("confused", disorientated)	No	No	No
692836	F	Idiopathic Parkinson's disease	2007	3	2008	5	Yes ("confused")	No	No	No
692836	F	Idiopathic Parkinson's disease	2007	4	2008	18	Yes ("confused", dementia)	No	No	No
692836	F	Idiopathic Parkinson's disease	2007	5	2008	33	Yes ("confused", disorientated, "drowsy")	Yes	Yes	Yes
693511	M	Idiopathic Parkinson's disease	2004	1	2005	15	No	No	No	No
693511	M	Idiopathic Parkinson's disease	2004	2	2008	9	No	No	No	No
693511	M	Idiopathic Parkinson's disease	2004	3	2008	20	No	No	No	No
693511	M	Idiopathic Parkinson's disease	2004	4	2008	6	No	No	No	No
693511	M	Idiopathic Parkinson's disease	2004	5	2011	21	Yes ("confused", "delirious")	Yes	Yes	Yes	Geriatrician
695399	M	Idiopathic Parkinson's disease	2003	1	2005	32	No	No	No	No
696553	F	Idiopathic Parkinson's disease	2007	1	2008	8	No	No	No	No
696553	F	Idiopathic Parkinson's disease	2007	2	2010	2	No	No	No	No
696553	F	Idiopathic Parkinson's disease	2007	3	2018	2	Yes ("confused", "inappropriate words", "confused to time and place", "very drowsy")	Yes	Yes	Yes
699489	M	Idiopathic Parkinson's disease	2006	1	2010	4	No	No	No	No
699489	M	Idiopathic Parkinson's disease	2006	2	2015	99	No	No	No	No
699489	M	Idiopathic Parkinson's disease	2006	3	2015	3	No	No	No	No
699489	M	Idiopathic Parkinson's disease	2006	4	2016	4	No	No	No	No
699489	M	Idiopathic Parkinson's disease	2006	5	2016	5	Yes ("agitated", "slightly confused at times", trying to leave ward)	Yes	Yes	Yes
701031	M	Dementia with Lewy bodies	2006	1	2008	19	Yes (agitation, aggression, "confusion")	Yes	Yes	Yes
701689	F	Idiopathic Parkinson's disease	2002	1	2006	5	No	No	No	No
701689	F	Idiopathic Parkinson's disease	2002	2	2011	9	No	No	No	No
701689	F	Idiopathic Parkinson's disease	2002	3	2012	3	No	No	No	No
701689	F	Idiopathic Parkinson's disease	2002	4	2013	103	No	No	No	No
707132	M	Idiopathic Parkinson's disease	2008	1	2009	2	No	No	No	No
707132	M	Idiopathic Parkinson's disease	2008	2	2014	1	No	No	No	No
709589	M	Idiopathic Parkinson's disease	2006	1	2006	2	No	No	No	No
709589	M	Idiopathic Parkinson's disease	2006	2	2006	2	No	No	No	No
709589	M	Idiopathic Parkinson's disease	2006	3	2008	2	No	No	No	No
709589	M	Idiopathic Parkinson's disease	2006	4	2008	3	No	No	No	No
709589	M	Idiopathic Parkinson's disease	2006	5	2008	2	No	No	No	No
709589	M	Idiopathic Parkinson's disease	2006	6	2011	3	Yes ("confused", "likely delirium", disorientated, aggression)	Yes	Yes	Yes	Geriatrician
709812	F	Dementia with Lewy bodies	2007	-						No
712307	M	Idiopathic Parkinson's disease	2004	-						No
712961	M	Vascular parkinsonism	2004	-						No
715888	F	Vascular parkinsonism	2007	1	2007	308	Yes ("drowsy and slightly confused")	Yes	Yes	Yes
720227	M	Dementia with Lewy bodies	2007	-						No
721120	F	Dementia with Lewy Body	2007	1	2008	2	No	no	no	No
721120	F	Dementia with Lewy Body	2007	2	2008	8	Yes ("increased confusion")	Yes	Yes	Yes
725576	F	Idiopathic Parkinson's disease	2008	1	2018	2	No	No	No	No
725576	F	Idiopathic Parkinson's disease	2008	2	2018	24	Yes ("confused", "agitated")	Yes	Yes	Yes
729190	M	Vascular parkinsonism	2007	1	2009	22	Yes ("confused", disorientated, "drowsy")	Yes	Yes	Yes
731433	F	Idiopathic Parkinson's disease	2006	-						No
737571	F	Dementia with Lewy bodies	2006	1	2007	123	Yes ("increasingly confused", "agitated")	Yes	Yes	Yes
739915	F	Idiopathic Parkinson's disease	2009	1	2010	4	no	no	no	No
739915	F	Idiopathic Parkinson's disease	2009	2	2011	10	yes	yes	no	No
739915	F	Idiopathic Parkinson's disease	2009	3	2013	3	no	no	no	No
739915	F	Idiopathic Parkinson's disease	2009	4	2015	6	no	no	no	No
741109	M	Idiopathic Parkinson's disease	2009	1	2012	1	No	No	No	No
741109	M	Idiopathic Parkinson's disease	2009	2	2014	2	No	No	No	No
741109	M	Idiopathic Parkinson's disease	2009	3	2014	16	Yes ("more confused; suspicious of staff; agitated")	Yes	Yes	Yes
741884	F	Idiopathic Parkinson's disease	2007	-						No
753112	F	Idiopathic Parkinson's disease	2008	1	2016	6	No	No	No	No
753112	F	Idiopathic Parkinson's disease	2008	2	2018	6	No	No	No	No
753112	F	Idiopathic Parkinson's disease	2008	3	2018	27	Yes ("felt delirious", "muddled", disorientated)	Yes	Yes	Yes
754465	M	Idiopathic Parkinson's disease	2004	1	2010	108	Yes ("increased drowsiness", "intermittent confusion", "visual hallucinations")	No	Yes	No
754465	M	Idiopathic Parkinson's disease	2004	2	2011	11	Yes ("wandering", "pulled out venflon", "very confused")	No	Yes	No
754465	M	Idiopathic Parkinson's disease	2004	4	2011	6	No	No	No	No
754465	M	Idiopathic Parkinson's disease	2004	5	2012	9	Yes ("disorientated in time and place", "delirium")	Yes	Yes	Yes	Geriatrician
756232	M	Multiple system atrophy	2004	1	2007	12	No	No	No	No
765283	M	Vascular parkinsonism	2006	1	2006	43	Yes ("more confused", "drowsy", "not cooperative")	Yes	Yes	Yes
768292	M	Idiopathic Parkinson's disease	2008	1	2009	3	No	No	No	No
776149	M	Idiopathic Parkinson's disease	2007	1	2014	2	No	No	No	No
776149	M	Idiopathic Parkinson's disease	2007	2	2015	28	Yes ("confused and disorientated", "delirium", "hallucinations")	Yes	Yes	Yes
776851	F	Idiopathic Parkinson's disease	2004	1	2010	140	No	No	No	No
776851	F	Idiopathic Parkinson's disease	2004	2	2010	107	No	No	No	No
776851	F	Idiopathic Parkinson's disease	2004	3	2011	23	No	No	No	No
776851	F	Idiopathic Parkinson's disease	2004	4	2012	2	Yes ("agitated")	Yes	Yes	No
783235	M	Vascular parkinsonism	2008	1	2008	5	Yes ("confusion", "agitation", "aggression", changes in AMT score)	Yes	Yes	Yes
788418	M	Dementia with Lewy bodies	2009	1	2010	19	Yes (Increased confusion, disorientated)	Yes	Yes	Yes
790897	F	Idiopathic Parkinson's disease	2007	1	2008	1	No	No	No	No
790897	F	Idiopathic Parkinson's disease	2007	2	2009	1	No	No	No	No
790897	F	Idiopathic Parkinson's disease	2007	3	2012	6	No	No	No	No
790897	F	Idiopathic Parkinson's disease	2007	4	2014	1	No	No	No	No
790897	F	Idiopathic Parkinson's disease	2007	5	2016	3	No	No	No	No
790897	F	Idiopathic Parkinson's disease	2007	6	2016	2	No	No	No	No
790897	F	Idiopathic Parkinson's disease	2007	7	2016	2	No	No	No	No
790897	F	Idiopathic Parkinson's disease	2007	8	2019	22	Yes ("hallucinations, ? Delirium")	No	No	No
796017	F	Idiopathic Parkinson's disease	2006	1	2007	25	No	No	No	No
796017	F	Idiopathic Parkinson's disease	2006	2	2009	5	No	No	No	No
796017	F	Idiopathic Parkinson's disease	2006	3	2009	3	No	No	No	No
796017	F	Idiopathic Parkinson's disease	2006	4	2011	2	No	No	No	No
796017	F	Idiopathic Parkinson's disease	2006	5	2011	4	No	No	No	No
796017	F	Idiopathic Parkinson's disease	2006	6	2011	13	Yes ("increased confusion", disorientated)	Yes	Yes	Yes
796947	F	Idiopathic Parkinson's disease	2009	1	2013	8	Yes ("Hypoactive Delirium")	Yes	Yes	Yes	Geriatrician
805264	F	Dementia with Lewy bodies	2006	1	2006	91	Yes (disorientated, "confused", visual hallucinations)	Yes	Yes	No
806792	F	Vascular parkinsonism	2004	1	2006	31	No	No	No	No
806792	F	Vascular parkinsonism	2004	2	2006	3	No	No	No	No
806792	F	Vascular parkinsonism	2004	3	2007	7	No	No	No	No
806792	F	Vascular parkinsonism	2004	4	2010	2	No	No	No	No
806792	F	Vascular parkinsonism	2004	5	2010	4	No	No	No	No
806792	F	Vascular parkinsonism	2004	6	2010	16	Yes ("confused at times")	Yes	Yes	Yes
807365	F	Idiopathic Parkinson's disease	2007	1	2008	16	No	No	No	No
807365	F	Idiopathic Parkinson's disease	2007	2	2008	29	No	No	No	No
807365	F	Idiopathic Parkinson's disease	2007	3	2009	22	Yes ("wandering around confused")	Yes	No	No
807365	F	Idiopathic Parkinson's disease	2007	5	2011	7	No	No	No	No
814167	M	Idiopathic Parkinson's disease	2008	1	2010	2	No	No	No	No
814167	M	Idiopathic Parkinson's disease	2008	2	2010	10	yes	yes	yes	Yes
817281	M	Progressive supranuclear palsy	2007	1	2010	2	No	No	No	No
817281	M	Progressive supranuclear palsy	2007	2	2010	5	Yes ("agitated")	No	Yes	No
818092	M	Idiopathic Parkinson's disease	2009	1	2010	1	No	No	No	No
818092	M	Idiopathic Parkinson's disease	2009	2	2011	1	No	No	No	No
818092	M	Idiopathic Parkinson's disease	2009	3	2015	5	No	No	No	No
819994	M	Idiopathic Parkinson's disease	2007	1	2008	10	No	No	No	No
819994	M	Idiopathic Parkinson's disease	2007	2	2008	46	No	No	No	No
819994	M	Idiopathic Parkinson's disease	2007	3	2009	6	No	No	No	No
819994	M	Idiopathic Parkinson's disease	2007	4	2011	6	No	No	No	No
819994	M	Idiopathic Parkinson's disease	2007	5	2013	2	No	No	No	No
819994	M	Idiopathic Parkinson's disease	2007	6	2014	3	No	No	No	No
819994	M	Idiopathic Parkinson's disease	2007	7	2014	4	No	No	No	No
819994	M	Idiopathic Parkinson's disease	2007	8	2015	65	No	No	No	No
819994	M	Idiopathic Parkinson's disease	2007	9	2018	5	No	No	No	No
820473	F	Idiopathic Parkinson's disease	2008	1	2014	3	Yes	Yes	Yes	Yes	Geriatrician
823845	F	Idiopathic Parkinson's disease	2007	1	2012	9	No	No	No	No
823845	F	Idiopathic Parkinson's disease	2007	2	2014	5	Yes ("confused at times", "delirium")	Yes	Yes	Yes
824500	M	Idiopathic Parkinson's disease	2007	1	2010	90	Yes ("worsening confusion", "wandering", "aggressive")	No	Yes	No
826708	M	Idiopathic Parkinson's disease	2008	1	2016	9	No	No	No	No
826708	M	Idiopathic Parkinson's disease	2008	2	2019	2	No	No	No	No
833757	M	Idiopathic Parkinson's disease	2008	1	2012	2	No	No	No	No
833757	M	Idiopathic Parkinson's disease	2008	2	2016	2	No	No	No	No
833757	M	Idiopathic Parkinson's disease	2008	3	2017	2	Yes ("Delirium", "acutely confused"	Yes	Yes	Yes	Geriatrician
839372	F	Idiopathic Parkinson's disease	2009	1	2011	6	No	No	No	No
839372	F	Idiopathic Parkinson's disease	2009	2	2017	4	No	No	No	No
848966	M	Vascular parkinsonism	2003	1	2004	24	Yes ("increased confusion", "acutely confused")	Yes	Yes	Yes
853337	F	Idiopathic Parkinson's disease	2007	1	2011	2	No	No	No	No
853337	F	Idiopathic Parkinson's disease	2007	2	2013	3	No	No	No	No
853337	F	Idiopathic Parkinson's disease	2007	3	2013	6	Yes ("confusion")	Yes	Yes	Yes
855980	M	Idiopathic Parkinson's disease	2006	1	2009	9	Yes ("disorientated", "confused", "agitated")	No	Yes	No
855980	M	Idiopathic Parkinson's disease	2006	2	2009	8	Yes ("increasing confusion", "drowsy", "not communicating", "disorientated"	Yes	Yes	Yes
857641	M	Vascular parkinsonism	2007	-						No
859616	M	Dementia with associated parkinsonism	2007	1	2007	9	Yes ("confused")	No	No	No
859616	M	Dementia with associated parkinsonism	2007	2	2008	26	Yes ("confused")	No	No	No
859885	M	Idiopathic Parkinson's disease	2006	1	2006	39	No	No	No	No
863511	F	Idiopathic Parkinson's disease	2006	1	2009	10	Yes (agitation, disorientated)	Yes	Yes	Yes
866288	M	Idiopathic Parkinson's disease	2009	1	2008	135	No	No	No	No
866288	M	Idiopathic Parkinson's disease	2009	2	2009	2	No	No	No	No
869463	M	Idiopathic Parkinson's disease	2007	1	2012	14	Yes ("increased confusion", "wandering", "acute confusional state")	Yes	Yes	Yes	Psychiatrist
873541	F	Idiopathic Parkinson's disease	2008	1	2014	12	No	No	No	No
873541	F	Idiopathic Parkinson's disease	2008	2	2014	2	No	No	No	No
873541	F	Idiopathic Parkinson's disease	2008	3	2014	15	No	No	No	No
873541	F	Idiopathic Parkinson's disease	2008	4	2014	6	No	No	No	No
873541	F	Idiopathic Parkinson's disease	2008	5	2014	3	No	No	No	No
873541	F	Idiopathic Parkinson's disease	2008	6	2014	34	Yes ("confused; disorientated")	Yes	Yes	Yes
873647	M	Corticobasal degeneration	2008	1	2008	5	No	No	No	No
873647	M	Corticobasal degeneration	2008	2	2011	14	Yes ("drowsy and confused", "confusion",	Yes	Yes	Yes
877723	F	Vascular parkinsonism	2009	1	2009	38	Yes	yes	yes	Yes
883025	M	Vascular parkinsonism	2006	1	2006	20	Yes ("more confused, wandering at night)	Yes	Yes	Yes
887823	M	Idiopathic Parkinson's disease	2004	1	2005	65	Yes ("patient confused on and off")	Yes	Yes	Yes
889098	M	Vascular parkinsonism	2003	1	2005	15	Yes ("drowsy")	Yes	No	No
890965	M	Idiopathic Parkinson's disease	2008	1	2014	4	No	No	No	No
890965	M	Idiopathic Parkinson's disease	2008	2	2015	2	Yes ("confusion and hallucinations")	No	No	No
890965	M	Idiopathic Parkinson's disease	2008	3	2015	2	Yes ("increased confusion", "hallucinations", "delirium")	Yes	Yes	Yes	Geriatrician
894747	M	Dementia with Lewy bodies	2006	1	2008	94	Yes ("confused", disorientated, "lethargic", "drowsy")	Yes	Yes	Yes
901362	F	Progressive supranuclear palsy	2006	-						No
902653	M	Dementia with associated parkinsonism	2007	1	2007	117	Yes ("increased confusion", "very agitated")	No	Yes	No
904078	M	Vascular parkinsonism	2007	1	2007	14	No	No	No	No
906824	M	Idiopathic Parkinson's disease	2003	1	2003	3	Yes ("very agitated")	Yes	No	No
906824	M	Idiopathic Parkinson's disease	2003	2	2005	2	No	No	No	No
906824	M	Idiopathic Parkinson's disease	2003	3	2007	2	No	No	No	No
906824	M	Idiopathic Parkinson's disease	2003	4	2008	5	No	No	No	No
906824	M	Idiopathic Parkinson's disease	2003	5	2011	95	Yes ("very confused", "more confused", "delirium")	Yes	Yes	Yes
908875	M	Idiopathic Parkinson's disease	2004	-						No
910300	M	Idiopathic Parkinson's disease	2008	1	2014	3	No	No	No	No
910300	M	Idiopathic Parkinson's disease	2008	2	2017	37	Yes ("Delirium", "More muddled than usual"	Yes	Yes	Yes
911168	M	Idiopathic Parkinson's disease	2008	1	2009	7	No	No	No	No
911168	M	Idiopathic Parkinson's disease	2008	2	2010	20	No	No	No	No
911168	M	Idiopathic Parkinson's disease	2008	3	2011	3	Yes ("confused")	Yes	Yes	Yes
919432	F	Idiopathic Parkinson's disease	2007	1	2011	6	No	No	No	No
919432	F	Idiopathic Parkinson's disease	2007	2	2012	8	No	No	No	No
919432	F	Idiopathic Parkinson's disease	2007	3	2012	37	No	No	No	No
929957	M	Idiopathic Parkinson's disease	2008	1	2009	1	No	No	No	No
929957	M	Idiopathic Parkinson's disease	2008	2	2015	3	No	No	No	No
929957	M	Idiopathic Parkinson's disease	2008	3	2016	4	No	No	No	No
929957	M	Idiopathic Parkinson's disease	2008	4	2016	5	Yes ("aggressive, abusive, disorientated, SQUID positive")	Yes	Yes	Yes
933210	M	Dementia with Lewy bodies	2007	1	2006	90	Yes ("confusion", disorientated, dementia, "agitated", "significant deterioration in cognitive function")	Yes	Yes	Yes
943221	M	Idiopathic Parkinson's disease	2008	1	2009	23	Yes ("seems confused", disorientated to time and place)	Yes	Yes	Yes
952525	M	Idiopathic Parkinson's disease	2006	1	2007	2	No	No	No	No
954217	M	Idiopathic Parkinson's disease	2008	1	2011	9	No	No	No	No
954217	M	Idiopathic Parkinson's disease	2008	2	2011	12	No	No	No	No
954217	M	Idiopathic Parkinson's disease	2008	3	2013	27	Yes ("Fluctuating Confusion", "Disorientated", "Hallucinations", "resolving delirium")	Yes	Yes	Yes	Geriatrician
955567	M	Idiopathic Parkinson's disease	2008	1	2011	2	No	No	No	No
957274	M	Vascular parkinsonism	2007	1	2009	3	No	No	No	No
961341	M	Multiple system atrophy	2007	1	2009	47	Yes ("drowsy", "hypoactive delirium", "pulled out iv access")	Yes	Yes	Yes	Geriatrician
969666	M	Idiopathic Parkinson's disease	2003	1	2004	39	No	No	No	No
969666	M	Idiopathic Parkinson's disease	2003	2	2004	28	Yes ("a bit confused")	Yes	No	No
969666	M	Idiopathic Parkinson's disease	2003	3	2004	20	No	No	No	No
969666	M	Idiopathic Parkinson's disease	2003	4	2005	27	No	No	No	No
969666	M	Idiopathic Parkinson's disease	2003	5	2005	28	No	No	No	No
969666	M	Idiopathic Parkinson's disease	2003	6	2006	2	No	No	No	No
969666	M	Idiopathic Parkinson's disease	2003	7	2006	11	No	No	No	No
969666	M	Idiopathic Parkinson's disease	2003	8	2009	103	Yes ("confused", "delirium", "drowsy", "hypoactive delirium")	Yes	Yes	Yes	Geriatrician
975540	F	Idiopathic Parkinson's disease	2007	1	2008	26	No	No	No	No
975540	F	Idiopathic Parkinson's disease	2007	2	2009	24	No	No	No	No
975540	F	Idiopathic Parkinson's disease	2007	3	2009	5	Yes ("increasing confusion")	Yes	Yes	Yes
983627	M	Idiopathic Parkinson's disease	2008	1	2011	5	No	No	No	No
983627	M	Idiopathic Parkinson's disease	2008	2	2012	1	No	No	No	No
983627	M	Idiopathic Parkinson's disease	2008	3	2015	2	No	No	No	No
983627	M	Idiopathic Parkinson's disease	2008	4	2015	42	Yes (Drowsy, Decreased communication)	Yes	Yes	Yes
987324	M	Vascular parkinsonism	2003	1	2004	46	Yes ("unresponsive at times", "drowsy")	Yes	No	No
987773	M	Idiopathic Parkinson's disease	2006	1	2017	2	No	No	No	No
987773	M	Idiopathic Parkinson's disease	2006	2	2017	2	No	No	No	No
987773	M	Idiopathic Parkinson's disease	2006	3	2018	36	Yes ("SQiD +ve at times", "confused post-op")	Yes	Yes	Yes
988989	M	Progressive supranuclear palsy	2008	1	2008	197	Yes ("Drowsy", "more confused today", "recent hallucinations"	Yes	Yes	Yes	Geriatrician
995948	F	Vascular parkinsonism	2007	1	2007	13	No	No	No	No
995948	F	Vascular parkinsonism	2007	2	2010	4	No	No	No	No
995948	F	Vascular parkinsonism	2007	3	2012	30	No	No	No	No
995948	F	Vascular parkinsonism	2007	4	2012	5	No	No	No	No
998034	M	Idiopathic Parkinson's disease	2003	1	2003	8	No	No	No	No
998034	M	Idiopathic Parkinson's disease	2003	2	2007	11	No	No	No	No
998034	M	Idiopathic Parkinson's disease	2003	3	2007	8	Yes ("drowsy and mildly confused", "disorientated")	Yes	Yes	Yes
1020034	M	Idiopathic Parkinson's disease	2008	1	2009	3	No	No	No	No
1020034	M	Idiopathic Parkinson's disease	2008	2	2013	16	No	No	No	No
1020034	M	Idiopathic Parkinson's disease	2008	3	2015	179	Yes ("very confused, disorientated to time and place")	Yes	Yes	Yes	Geriatrician
